# Supplementary material for: Metabolite Characteristics Analysis of Siliques and Effects of Lights on the Accumulation of Glucosinolates in Siliques of Rapeseed
Source: Front Plant Sci. 2022 Feb 16;13:817419. doi: 10.3389/fpls.2022.817419 (PMC8888874; doi:10.3389/fpls.2022.817419)
Supplement: Supplementary file 1 [file Table_1.XLSX]

## Sheet: Sheet1
Supplementary Table 1 Quantified constituents that were differently accumulated in the developing siliques of B. napus.
Type	Code	RT (min)	Proposed compounds	Average m/z	Adduct Ion	MS2	Quantified Standards
1	57	2.85	caffeic acid	179.037	[M-H]-	134.99, 89.02, 87.04, 71.01, 59.01	caffeic acid
1	132	8.82	5-O-caffeoylshikimic acid	335.078	[M-H]-	205.24, 195.73, 184.08, 179.03, 161.02, 141.5, 135.04	caffeic acid
1	138	5.75	caffeic acid hexoside	341.088	[M-H]-	179.03, 135.04, 119.03, 101.02, 89.02	caffeic acid
1	141	4.6	3-caffeoylquinic acid	353.089	[M-H]-	191.06, 189.07, 179.03, 175.05, 146.06, 135.04	caffeic acid
1	67	9.81	ferulic acid	193.05	[M-H]-	178.03, 157.57, 149.06, 137.02, 134.04	ferulic acid
1	142	5.37	ferulic acid hexoside	355.104	[M-H]-	193.05, 178.03, 149.06, 134.04	ferulic acid
1	143	5.93	feruloyl glucose	355.104	[M-H]-	217.05, 193.05, 175.04, 160.01, 134.04	ferulic acid
1	38	8.87	p-coumaric acid	163.039	[M-H]-	162.84, 149.01, 120.05, 119.05, 59.01	p-coumaric acid
1	40	7.88	2-coumaric acid	163.039	[M-H]-	119.05, 91.05, 80.96, 59.01	p-coumaric acid
1	41	3.21	L-(-)-phenylalanine	164.071	[M-H]-	147.04, 136.94, 136.04, 121.03, 91.05, 72.01	p-coumaric acid
1	43	9.35	D-3-phenyllactic acid	165.055	[M-H]-	147.04, 136.93, 121.03, 119.05	p-coumaric acid
1	73	6.46	sinapaldehyde	207.066	[M-H]-	192.04, 162.98, 161.04, 103.92, 87.92, 73.03	sinapic acid
1	79	10.4	sinapic acid	223.061	[M-H]-	208.04, 193.01, 179.07, 164.05, 149.02	sinapic acid
1	80	7.08	sinapic acid	223.061	[M-H]-	208.04, 193.01, 179.07, 164.05, 149.02	sinapic acid
1	134	10.65	sinapoyl malate	339.073	[M-H]-	226.97, 223.06, 164.05, 149.02, 133.01, 115.00, 71.01	sinapic acid
1	135	10.44	sinapoyl malate	339.073	[M-H]-	224.06, 223.06, 208.04, 164.05, 149.02, 115.00, 71.01	sinapic acid
1	147	6.03	1-O-β-D-glucopyranosyl sinapate	385.115	[M-H]-	247.06, 223.06, 205.05, 190.03, 164.05,89.02, 59.01	sinapic acid
1	148	6.57	1-O-β-D-glucopyranosyl sinapate	385.115	[M-H]-	247.06, 223.06, 205.05, 190.03, 164.05,89.02, 59.01	sinapic acid
1	149	7.07	1-O-β-D-glucopyranosyl sinapate	385.115	[M-H]-	223.06, 206.05, 205.05, 190.03, 164.05, 89.02, 59.01	sinapic acid
1	158	7.48	putative hydroxycinnamic acide derivative	431.193	[M-H]-	385.18, 223.13, 191.66, 153.09, 71.01	sinapic acid
1	200	13.31	1,2-disinapoylglucoside	591.173	[M-H]-	367.10, 352.08, 223.06, 205.05, 164.05	sinapic acid
1	221	10.41	putative hydroxycinnamic acide derivative	679.153	[M-H]-	500.49, 442.92, 223.06, 164.05, 149.02	sinapic acid
1	225	12.29	disinapoylgentiobiose	753.226	[M-H]-	529.16, 247.06, 223.06, 205.05, 190.03, 164.05	sinapic acid
1	226	13	putative hydroxycinnamic acide derivative	757.236	[M-H]-	367.10, 341.10, 223.06, 205.05, 193.05, 165.05	sinapic acid
1	254	13.6	1,2,2'-trisinapoylgentiobiose	959.283	[M-H]-	735.21, 529.15, 511.14, 247.06, 223.06, 205.05, 190.03	sinapic acid
1	255	14.59	1,2,2'-trisinapoylgentiobiose	959.283	[M-H]-	735.21, 529.15, 265.07, 223.06, 205.05, 190.03	sinapic acid
1	256	13.86	1,6-disinapoylglucoside	591.173	[M-H]-	367.1, 223.06, 208.04, 205.05, 190.03, 164.05	sinapic acid
1	257	6.09	sinapoylgentiobiose	547.167	[M-H]-	247.06, 223.06, 205.05, 190.03, 164.05, 89.02	sinapic acid
1	258	7.02	sinapoylgentiobiose	547.167	[M-H]-	247.06, 223.06, 205.05, 190.03, 164.05, 101.02	sinapic acid
2	95	2.71	naringenin	271.058	[M-H]-	251.89, 151.00, 119.05, 110.40, 107.01	epicatechin
2	106	7.49	epicatechin	289.072	[M-H]-	245.08, 203.07, 179.03,125.02, 109.03	epicatechin
2	159	11.91	naringenin-7-O-glucoside	433.115	[M-H]-	282.48, 272.06, 271.06, 152.99, 151, 119.05, 78.96	epicatechin
2	197	10.05	[DP2]-2	577.136	[M-H]-	451.10, 425.09, 407.08, 289.07, 245.08, 161.02, 125.02	epicatechin
2	198	6.82	[DP2]-1	577.136	[M-H]-	407.08, 289.07, 245.08, 161.02, 137.02, 125.02, 109.03	epicatechin
2	209	6.84	cyanidin-3,5-di-O-glucoside	609.148	[M-2H]-	465.1, 447.09, 285.05, 285.04, 283.02, 193.04	epicatechin
2	250	10.16	delphinidin-3-O-beta-glucopyranoside	463.09	[M-H]-	300.03, 301.04, 463.09, 271.03, 151, 143.04	epicatechin
2	251	11.59	petunidin-3-O-beta-glucopyranoside	477.105	[M-H]-	314.04, 477.11, 271.03, 243.03, 285.04, 315.05	epicatechin
2	128	15.77	isorhamnetin	315.052	[M-H]-	301.03, 300.03, 289.1, 269.09, 151.00, 132.04	isorhamnetin
2	179	11.57	is-3-O-glucoside	477.105	[M-H]-	315.05, 314.04, 299.02, 285.04, 243.03	isorhamnetin
2	193	9.89	is-3-O-glucoside-sulfate	557.062	[M-H]-	477.11, 395,315.05, 299.02	isorhamnetin
2	217	8.68	is-3,7-di-O-glucoside	639.158	[M-H]-	477.10, 476.10, 315.05, 314.04, 313.04, 285.04	isorhamnetin
2	218	7.1	is-3,7-di-O-glucoside	639.158	[M-H]-	477.10, 446.53, 315.05, 313.04, 219.79	isorhamnetin
2	219	11.3	is-3-glucoside-4'-glucoside	639.16	[M-H]-	360.07, 328.09, 315.05, 314.04, 255.5, 216.23, 96.96	isorhamnetin
2	222	6.1	is-3-O-diglucoside-sulfate	719.115	[M-H]-	639.16, 477.10, 315.05, 241.00	isorhamnetin
2	246	8.96	is-3-O-sinapoyldiglucoside-7-O-glucoside	1007.27	[M-H]-	845.22, 683.16, 477.11, 329.06, 315.05, 191.03	isorhamnetin
2	260	9.49	is-3-O-glucoside-7-O-acetylglucoside	681.168	[M-H]-	476.1, 315.05, 314.04, 313.04, 174.96	isorhamnetin
2	261	5.35	is-3,7-di-O-glucoside	639.158	[M-H]-	477.1, 476.1, 315.05, 314.04, 313.04	isorhamnetin
2	262	12.08	is-3-O-sinapoylglucoside-7-O-glucoside	845.217	[M-H]-	683.16, 477.11, 315.05, 314.04, 205.05, 91.97	isorhamnetin
2	104	15.6	kaempferol	285.041	[M-H]-	285.04, 253.65, 183.88, 162.00, 113.75	kaempferol
2	202	10.88	km-7-neohesperidoside	593.152	[M-H]-	285.04, 284.03, 153.7, 96.96, 96.61, 95.95	kaempferol
2	206	9.29	km-3-O-sophoroside	609.147	[M-H]-	531.90, 429.19, 285.04, 284.03, 255.03	kaempferol
2	207	4.92	km-3,7-diglucoside	609.148	[M-H]-	447.09, 285.04, 284.03, 283.02, 96.96	kaempferol
2	208	5.19	km-3,7-diglucoside	609.148	[M-H]-	589.61, 447.09, 285.04, 284.03, 283.02, 96.96	kaempferol
2	227	5.23	km-3-O-sophoroside-7-O-glucoside	771.201	[M-H]-	609.15, 446.09, 429.08, 285.04, 284.03, 283.03, 255.03	kaempferol
2	241	6.92	km-3-O-sinapoylsophoroside-7-O-glucoside	977.259	[M-H]-	815.20, 609.15, 446.09, 284.03, 255.03	kaempferol
2	248	6.63	km-3-O-sinapoylsophorotrioside-7-O-glucoside	1139.31	[M-H]-	977.24, 771.19, 429.08, 285.04, 284.03	kaempferol
2	264	6.24	km-3-O-caffeoylsophoroside-7-O-glucoside	933.232	[M-H]-	771.18, 609.15, 285.04, 284.03, 161.02, 96.96	kaempferol
2	266	7.23	km-3-O-feruloylsophoroside-7-O-glucoside	947.247	[M-H]-	785.19, 609.15, 315.05, 285.04, 284.03, 283.03	kaempferol
2	267	11.33	km-3-O-glucoside	447.094	[M-H]-	448.1, 285.04, 284.03, 255.03, 227.04, 174.95	kaempferol
2	167	11.75	km-3-O-glucoside	447.094	[M-H]-	362.86, 285.04, 284.03, 209.46, 179.15, 151, 96.96	epicatechin
2	268	7.42	km-3-O-p-coumaroylsophoroside-7-O-glucoside	917.237	[M-H]-	755.19, 609.14, 285.04, 284.03, 145.03, 96.96	kaempferol
2	269	10.09	km-3-O-sinapoylsophoroside	815.206	[M-H]-	609.15, 591.14, 285.04, 284.03, 255.03	kaempferol
2	270	12.26	km-3-O-sinapoylsophoroside-7-O-sinapoylglucoside	1183.31	[M-H]-	815.21, 609.15, 285.04, 284.03, 283.02, 255.03	kaempferol
2	272	5.51	km-3-O-triglucoside-7-O-glucoside	933.253	[M-H]-	771.2, 447.05, 285.04, 284.03, 283.02, 96.96	kaempferol
2	174	10.16	qn-3-O-glucoside	463.089	[M-H]-	301.04, 300.03, 271.02, 177.36, 96.96	quercetin
2	215	6.01	qn-3,4'-O-di-beta-glucopyranoside	625.143	[M-H]-	462.08, 301.04, 299.02, 151.00	quercetin
2	273	4.88	qn-3-O-diglucoside-7-O-glucoside	787.196	[M-H]-	625.14, 463.09, 462.08, 301.04, 300.03, 299.02	quercetin
3	23	15.35	indole-3-carboxyaldehyde	144.044	[M-H]-	143.03, 115.92, 101.06, 100.93, 99.04	sinigrin
3	34	9.83	1H-indole-3-carboxylic acid	160.04	[M-H]-	131.03, 85.03, 73.03, 71.01, 59.01	sinigrin
3	35	7.35	1H-indole-3-carboxylic acid	160.04	[M-H]-	131.03, 116.05, 85.03, 59.01	sinigrin
3	52	11.04	indoleacetic acid	174.055	[M-H]-	146.96, 131.07, 130.06, 128.05, 118.97, 59.01	sinigrin
3	72	5.09	tryptophan	203.082	[M-H]-	159.09, 142.07, 116.05, 74.03	sinigrin
3	144	1.67	sinigrin	358.028	[M-H]-	161.99, 116.02, 96.96, 95.95, 79.96, 74.99	sinigrin
3	145	2.53	gluconapin	372.043	[M-H]-	259.01, 195.03, 96.96, 95.95 74.99	sinigrin
3	146	2.49	3-hydroxypropyl-GSL	376.034	[M-H]-	134.03, 98.95, 96.96, 81.95, 74.99, 0	sinigrin
3	150	4.28	glucobrassicanapin	386.059	[M-H]-	274.99, 259.01, 195.03, 144.05, 96.96, 74.99	sinigrin
3	151	1.27	progoitrin	388.038	[M-H]-	259.01, 195.03, 135.97, 119.03, 101.02, 96.96, 74.99	sinigrin
3	154	4.67	glucotropaeolin	408.044	[M-H]-	394.02, 166.03, 138.97, 96.96, 79.96, 74.99	sinigrin
3	155	4.75	glucoerucin	420.047	[M-H]-	259.01, 178.04, 96.96, 95.95, 79.96, 74.99	sinigrin
3	157	6.76	gluconasturtiin	422.059	[M-H]-	274.99, 259.01, 195.03, 180.05, 96.96, 95.95, 85.03, 74.99	sinigrin
3	160	6.75	glucoberteroin	434.062	[M-H]-	344.50, 275.15, 259.01, 152.99, 96.96, 95.95, 74.99	sinigrin
3	162	1.26	glucoraphanin	436.043	[M-H]-	372.04, 259.01, 195.03, 178.02, 111.01, 96.96, 95.95, 74.99	sinigrin
3	165	5.62	indolylmethyl GSL/Glucobrassicin	447.054	[M-H]-	205.04, 96.96, 95.95, 85.03, 79.96, 74.99	sinigrin
3	168	8.99	6-(methylthio)hexyl GSL	448.078	[M-H]-	338.47, 286.44, 191.96, 163.59, 96.96, 74.99	sinigrin
3	169	1.77	glucoalyssin	450.058	[M-H]-	411.26, 96.96, 95.95, 79.96, 74.99	sinigrin
3	170	1.28	glucoalyssin	450.059	[M-H]-	386.06, 192.03, 96.96, 95.95, 79.96, 74.99	sinigrin
3	172	3.41	4-hydroxyglucobrassicin	463.05	[M-H]-	383.09, 285.02, 259.01, 221.04, 195.03, 169.04, 96.96, 74.99	sinigrin
3	176	7.35	4-methoxy-3-indolylmethyl GSL	477.064	[M-H]-	274.99, 259.01, 235.06, 96.96, 95.95, 79.96, 74.99	sinigrin
3	181	3.44	glucomalcomiin	479.044	[M-H]-	329.40, 301.01, 259.01, 160.04, 96.96, 74.99	sinigrin
4	9	1.79	mesaconic acid	129.018	[M-H]-	128.03, 101.02, 88.04, 86.03, 85.03, 67.02
4	10	1.3	citraconic acid	129.018	[M-H]-	128.03, 101.02, 85.03, 67.02, 57.03
4	18	7.49	D-(+)-malic acid	133.013	[M-H]-	132.87, 115, 87.04, 72.99, 71.01
4	27	2.08	citramalic acid	147.029	[M-H]-	118.97, 102.95, 99.01, 99.01, 87.01, 85.03
4	33	6.69	pimelic acid	159.065	[M-H]-	130.98, 115.08, 102.99, 97.06, 97.03
4	36	2.09	3-hydroxy-3-methylglutaric acid	161.045	[M-H]-	131.03, 85.03, 85.03, 59.01, 59.01
4	50	9.39	suberic acid	173.081	[M-H]-	130.06, 129.09, 111.08, 93.03
4	53	5.85	2-isopropylmalic acid	175.06	[M-H]-	174.83, 146.96, 118.97, 115.04, 113.06
4	70	14.25	sebacic acid	201.113	[M-H]-	184.10, 183.10, 140.11, 139.11, 57.03
4	100	23.01	FA 18:2	279.233	[M-H]-	98.72, 94.65, 56.69
4	112	19.71	13-hotre	293.213	[M-H]-	275.26, 236.15, 221.2, 220.11, 195.23
4	113	20.92	9-kode	293.213	[M-H]-	221.15, 220.15, 191.18, 185.12, 139.11, 125.09, 96.96
4	114	20.78	9-kode	293.213	[M-H]-	197.12, 185.12, 149.1, 141.13, 125.1, 97.06, 57.03
4	116	20.38	12,13-eode	295.228	[M-H]-	278.00, 277.17, 195.26, 183.24
4	121	18.33	9-hpotre	309.208	[M-H]-	291.14, 275.19, 247.23, 229.2, 227.2, 185.13, 171.16
4	122	18.4	13-hpotre(r)	309.208	[M-H]-	291.2, 197.12, 195.14, 195.1, 171.1, 113.1
4	123	19.72	13-hpotre(r)	309.208	[M-H]-	291.2, 247.25, 227.18, 209.05, 195.1, 171.1
4	124	19.52	9-hpode	311.223	[M-H]-	293.17, 275.16, 249.26, 197.11, 185.14, 171.08
4	126	18.69	9,10-dihome	313.239	[M-H]-	312.17, 295.22, 201.11, 183.14, 171.10
4	127	18.97	9,10-dihome	313.239	[M-H]-	295.17, 277.17, 201.07, 199.12, 171.14, 165.12
4	230	22.84	MGDG 34:6; MGDG(16:3/18:3)	791.497	[M+FA-H]-	278.22, 277.22, 253.09, 250.19, 249.18, 235.08, 89.02
4	232	22.03	MGDG 36:5; MGDG(18:2/18:3)	821.543	[M+FA-H]-	280.23, 279.23, 277.22, 253.09, 101.02, 89.02, 59.01
4	236	24.91	DGDG 34:6; DGDG(16:3/18:3)	953.548	[M+FA-H]-	397.13, 277.22, 249.18, 113.02, 101.02, 89.02, 71.01
4	239	22.52	DGDG 34:3; DGDG(16:0/18:3)	959.595	[M+FA-H]-	397.13, 379.13, 277.22, 255.23, 113.02, 101.02, 89.02
4	242	22.94	DGDG 36:6; DGDG(18:3/18:3)	981.581	[M+FA-H]-	397.13, 278.22, 277.22, 113.02, 101.02, 89.02, 71.01
4	244	22.16	DGDG 36:4; DGDG(18:1/18:3)	985.611	[M+FA-H]-	397.13, 281.25, 279.23, 277.22, 101.02, 89.02, 71.01
4	245	20.72	DGDG 36:4; DGDG(18:2/18:2)	985.611	[M+FA-H]-	397.13, 280.24, 279.23, 277.22, 101.02, 89.02, 71.01
4	175	19.4	LysoPE 18:3	474.264	[M-H]-	278.22, 277.22, 214.05, 196.04, 140.01, 78.96
4	191	20.78	LysoPC 16:0	540.331	[M+FA-H]-	480.31, 256.24, 255.23, 242.08, 224.07, 152.99, 78.96
4	194	19.43	LysoPC 18:3	562.315	[M+FA-H]-	278.22, 277.22, 255.23, 224.07, 152.99, 78.96
4	195	20.15	LysoPC 18:2	564.332	[M+FA-H]-	280.24, 279.23, 224.07, 168.04, 152.99, 78.96
4	204	20.14	LysoPI 18:2; LysoPI 18:2	595.291	[M-H]-	315.05, 279.23, 241.01, 223.00, 152.99, 78.96
4	212	20.9	Cer[AP] 34:1; Cer[AP](t18:1/16:0)	614.501	[M+FA-H]-	568.5, 326.27, 314.27, 271.23, 253.21, 225.22, 116.93
4	229	24.46	GlcCer[AP] 34:0; GlcCer[AP](t18:0/16:0)	778.569	[M+FA-H]-	326.27, 279.23, 119.03, 101.02, 89.02, 71.01, 59.01
5	12	1.93	trans-4-hydroxy-L-proline	130.05	[M-H]-	129.02, 88.04, 87.04, 86.03, 85.03
5	14	2.15	L-β-homovaline	130.086	[M-H]-	88.04, 87.04, 87.01, 86.03, 85.03
5	15	3.71	glutaric acid	131.034	[M-H]-	113.02, 88.05, 87.04, 85.03, 73.03, 57.03
5	16	1.16	L-asparagine	131.045	[M-H]-	115.00, 114.02, 113.03, 88.04, 85.03, 71.01, 70.03
5	17	1.18	aspartate	132.029	[M-H]-	115.00, 114.02, 113.03, 88.04, 88.04, 71.01
5	25	1.18	glutamine	145.061	[M-H]-	128.03, 127.05, 109.04, 84.04
5	26	1.18	L-glutamic acid	146.045	[M-H]-	145.06, 128.03, 127.05, 109.04, 102.05, 84.04
1	21	5.6	P-hydroxybenzoic acid	137.023	[M-H]-	136.86, 135.97, 94.04, 93.03, 92.05
1	30	3.87	2,5-dihydroxybenzoic acid	153.018	[M-H]-	151.00, 125.02, 109.03, 107.01, 83.01, 65.00
1	46	10.88	homogenentisic acid	167.034	[M-H]-	152.74, 152.01, 138.93, 125.02, 123.04, 98.15
5	76	15.58	(+-)-jasmonic acid	209.118	[M-H]-	165.13, 124.04, 96.96, 59.01
5	2	1.18	DL-3-aminoisobutyric acid	102.055	[M-H]-	101.02, 84.04, 73.03, 59.01, 57.03, 55.02
5	4	1.6	maleic acid	115.002	[M-H]-	114.93, 87.01, 72.02, 71.01, 59.01
5	6	1.18	threonine	118.05	[M-H]-	115.04, 114.93, 102.99, 71.05, 71.01, 59.01
5	8	1.7	L-5-oxoproline	128.034	[M-H]-	101.02, 85.03, 84.94, 80.96, 57.03
5	31	1.13	L-histidine	154.061	[M-H]-	137.03, 136.05, 110.07, 108.06, 93.04, 72.01
5	32	13.95	N-isovaleroylglycine	158.082	[M-H]-	130.98, 114.09, 102.99, 97.06, 96.08
5	47	1.29	DL-isocitric acid	173.008	[M-H2O-H]-	129.02, 111.01, 99.01, 85.03, 71.01, 67.02, 57.03
5	48	1.75	cis-aconitate	173.008	[M-H]-	129.02, 111.01, 93.03, 85.03, 71.01, 67.02
5	51	1.13	L-(+)-arginine	173.104	[M-H]-	156.08, 145.00, 132.08, 131.08, 111.08, 93.03
5	65	1.74	N-acetylglutamate	188.056	[M-H]-	170.05, 144.07, 128.03, 102.05, 100.08, 59.01
5	77	3.6	D-(+)-pantothenic acid	218.103	[M-H]-	147.08, 146.08, 130.09, 88.04, 71.05, 71.01
5	119	8.87	glutathione	306.077	[M-H]-	272.09, 179.04, 160.01, 143.04, 128.03, 99.05, 74.02
5	83	14.15	thiopental	241.109	[M-H]-	197.12, 100.98, 57.98
5	19	4.72	adenine	134.046	[M-H]-	133.05, 133.01, 115, 107.04, 87.04, 71.01
5	66	6.58	5-hydroxyindoleacetic acid	190.051	[M-H]-	147.06, 146.06, 144.04, 131.04, 128.05, 111.01
5	5	3.79	ketovaline	115.039	[M-H]-	114.93, 102.99, 71.05, 71.01, 59.01
5	11	5.71	ketoisoleucine	129.054	[M-H]-	128.03, 101.02, 88.04, 85.03, 84.94
5	24	1.66	2-oxoglutarate	145.013	[M-H]-	115.00, 101.06, 101.02, 71.01, 57.03
5	54	1.19	D(-)-gulono-gamma-lactone	177.04	[M-H]-	129.02, 99.01, 87.01, 85.03, 78.96, 71.01, 59.01
5	22	1.14	O-phosphoethanolamine	140.011	[M-H]-	139.04, 139.00, 95.05, 85.03, 78.96
5	3	1.25	glyceric acid	105.018	[M-H]-	103.00, 76.01, 75.01, 74.00, 72.99, 59.01
5	20	1.26	L-threonic acid hemicalcium salt	135.029	[M-H]-	117.02, 89.02, 87.01, 75.01, 72.99, 59.01
5	59	1.17	D-(+)-galactose	179.056	[M-H]-	113.02, 101.02, 89.02, 75.01, 71.01, 59.01
5	69	1.19	gluconate	195.051	[M-H]-	129.02, 99.01, 87.01, 85.03, 75.01, 59.01
5	74	1.21	mucic acid	209.03	[M-H]-	191.02, 133.01, 89.02, 85.03, 71.01, 59.01
5	90	1.12	D-mannose-6-phosphate	259.022	[M-H]-	199.00, 168.99, 138.98, 131.08, 96.97, 78.96
5	91	1.31	mannose 6-phosphate	259.022	[M-H]-	198.99, 138.97, 96.97
5	139	9.81	melibiose	341.105	[M-H]-	314.09, 274.07, 175.02, 169.04, 144.04, 89.02
5	63	2.3	metamitron-desamino	186.076	[M-H]-	117.03, 72.01
5	97	19.24	flufenacet ESA	274.047	[M-H]-	232.01, 152.09, 120.96, 79.96
5	81	7.24	dinoseb	239.059	[M-H]-	171.29, 159.1, 122.29, 105.15, 96.96, 76.89
5	82	20.16	dinoseb	239.067	[M-H]-	222.06, 221.06, 209.07, 194.05, 194.05
5	92	13.97	(+/-)-cis,trans-abscisic acid	263.129	[M-H]-	219.14, 204.12, 201.13, 152.08, 151.08, 139.08
5	93	1.2	inosine	267.073	[M-H]-	113.02, 89.02, 87.01, 85.03, 71.01, 59.01
5	94	1.89	inosine	267.074	[M-H]-	223.16, 178.91, 135.03, 130.09
5	101	1.89	guanosine	282.085	[M-H]-	154.38, 151.04, 150.04, 133.02, 96.96
5	102	2.34	xanthosine	283.069	[M-H]-	222.03, 151.03, 119.7, 112.99, 96.96
5	44	16.68	pyridoxal	166.05	[M-H]-	138.93, 136.05, 123.04, 121.03
5	60	2.18	4-pyridoxic acid	182.045	[M-H]-	139.98, 138.05, 108.04, 96.96
5	84	19.15	cytidine	242.082	[M-H]-	227.06, 214.16, 201.37, 197.06, 186.18, 64.95
5	85	1.68	uridine	243.063	[M-H]-	200.06, 152.04, 140.03, 122.02, 110.02, 82.03
5	188	1.13	UDP-xylose	535.037	[M-H]-	323.03, 211.00, 158.92, 111.02, 96.97, 78.96
5	189	1.4	UDP-xylose	535.037	[M-H]-	323.03, 96.97, 96.96, 95.95, 79.96, 78.96
5	205	1.12	uridine 5'-diphospho-N-acetylglucosamine	606.076	[M-H]-	282.04, 272.96, 158.92, 96.97, 96.96, 78.96
5	64	5.55	kynurenic acid	188.035	[M-H]-	159.88, 145.05, 144.04, 141.87, 125.1, 61.99
5	56	2.01	cyclamate	178.05	[M-H]-	79.96, 90.98, 80.97,
5	1	1.94	1-aminocyclopropane-1-carboxylic acid	100.039	[M-H]-	99.01, 98.96, 73.03, 71.01, 59.01
5	7	3.4	4-chlorophenol	127.002	[M-H]-	91.02, 83.01, 82.94
6	Un1	1.188		110.897	[M-H]-
6	Un2	1.175		120.926	[M-H]-
6	Un3	9.895		187.05	[M-H]-
6	Un4	1.461		217.028	[M-H]-
6	Un5	1.191		223.955	[M+FA-H]-
6	Un6	1.829		237.042	[M+FA-H]-
6	Un7	1.189		257.935	[M-H]-
6	Un8	1.746		264.027	[M-H]-
6	Un10	7.882		267.087	[M-H]-
6	Un11	7.38		267.088	[M-H]-
6	Un13	8.603		281.065	[M-H]-
6	Un14	8.64		281.067	[M-H]-
6	Un15	1.201		305.065	[2M-H]-
6	Un16	4.964		343.101	[M-H]-
6	Un17	3.715		345.119	[M-H]-
6	Un19	2.429		347.099	[M+FA-H]-
6	Un20	1.138		348.835	[M-H]-
6	Un21	1.287		349.006	[M-H]-
6	Un22	6.751		349.105	[M-H]-
6	Un23	1.188		368.854	[M-H]-
6	Un24	6.346		380.155	[M+FA-H]-
6	Un25	1.11		382.023	[M-H]-
6	Un27	4.987		389.106	[M+FA-H]-
6	Un29	1.176		413.045	[M-H]-
6	Un30	13.154		413.146	[M+FA-H]-
6	Un31	13.692		417.177	[M+FA-H]-
6	Un32	6.393		464.12	[M-H]-
6	Un33	14.452		471.063	[M-H]-
6	Un35	13.691		483.149	[M-H]-
6	Un36	6.611		489.122	[M-2H]2-
6	Un37	7.086		491.178	[M-H]-
6	Un38	1.077		504.879	[M-H]-
6	Un39	7.053		508.165	[M-H]-
6	Un41	1.072		532.874	[M-H]-
6	Un42	1.078		548.851	[M-H]-
6	Un43	13.69		551.136	[M-H]-
6	Un44	7.037		583.205	[M-H]-
6	Un45	13.018		617.261	[M-H]-
6	Un46	1.07		618.855	[2M-H]-
6	Un47	15.663		621.268	[M-H]-
6	Un48	15.707		621.273	[M-H]-
6	Un49	14.812		625.268	[M-H]-
6	Un50	1.076		634.837	[M-H]-
6	Un51	1.152		646.637	[M-H]-
6	Un53	13.25		669.257	[M-H]-
6	Un54	1.084		678.811	[M-H]-
6	Un55	7.368		689.283	[M-H]-
6	Un56	13.609		713.248	[M-H]-
6	Un57	13.174		731.258	[M-H]-
6	Un58	13.02		731.259	[M+FA-H]-
6	Un59	13.382		737.245	[M-H]-
6	Un60	13.18		745.268	[M-H]-
6	Un61	4.765		749.209	[M+FA-H]-
6	Un62	6.608		771.201	[M-H]-
6	Un63	1.077		776.811	[M-H]-
6	Un65	8.834		831.196	[M-H]-
6	Un66	8.876		831.198	[M-H]-
6	Un67	4.646		833.201	[M+FA-H]-
6	Un68	6.865		864.203	[M-H]-
6	Un69	13.329		875.297	[M-H]-
6	Un70	12.997		889.277	[M-H]-
6	Un71	6.881		963.263	[M-H]-
6	Un72	5.273		979.229	[M-H]-
6	Un73	6.187		993.254	[M-H]-
6	Un74	7.003		1007.26	[M-H]-
6	Un75	12.738		1183.31	[M-H]-
6	Un76	6.867		1202.31	[M-2H]2-
Note: Type 1; phenolic acids, type 2; flavonoids, type 3; glucosinolate, type 4; lipids compounds, type 5; other hydroxycinnamic acid coupounds and type 6; unknown compound, respectively
