# Supplementary material for: Metabolite Characteristics Analysis of Siliques and Effects of Lights on the Accumulation of Glucosinolates in Siliques of Rapeseed
Source: Front Plant Sci. 2022 Feb 16;13:817419. doi: 10.3389/fpls.2022.817419 (PMC8888874; doi:10.3389/fpls.2022.817419)
Supplement: Supplementary file 2 [file Table_2.XLSX]

## Sheet: Sheet3
Supplementary Table 2 Peak area values of 249 identified compounds in siliques of rapeseed varieties (GH06 and ZY821) under normal (CK) and shading(Tr).
Type	Code	Proposed compounds	ZY821_TR	ZY821_CK	GH06_TR	GH06_CK
1	21	P-hydroxybenzoic acid	49489.1±2104.3	83219.9±8715.8	117393.5±15716.8	148803.9±3161.7
1	30	2,5-dihydroxybenzoic acid	3596.3±3261.1	3546.3±601.2	13257.2±3317.4	2615±3698.2
1	38	p-coumaric acid	10127.9±3534.7	8388.5±1520.3	1389.3±947	1049.6±1484.4
1	40	2-coumaric acid	3479.9±4921.4	14179.7±5317.5	5417±4097.2	7609.5±3475
1	41	L-(-)-phenylalanine	112991.1±19654.5	28357.7±4481	239311.2±35505.6	118900.6±3096.9
1	43	D-3-phenyllactic acid	582.6±118.8	1677.6±260.2	1216.8±745.3	342.8±484.8
1	46	homogenentisic acid	1997.9±893.2	2036.9±303.6	1312.4±1088.4	2143.5±514.6
1	57	caffeic acid	0	0	103462.7±146318.3	304071.4±20265.4
1	67	ferulic acid	2275.3±1759.5	3888.7±2492.7	2938.3±554.6	3444.5±861.6
1	73	sinapaldehyde	2294.4±88.1	19558.4±2595	6937.6±161.3	20491±3998.7
1	79	sinapic acid	640315.9±63280.2	2507247.3±150058.5	2297057.7±229112	2630320.2±141206.2
1	80	sinapic acid	8053.6±6441.6	11013.8±2411.4	2412.6±3411.9	3494.7±4022.3
1	132	5-O-caffeoylshikimic acid	544061.5±51727.1	321272.9±35301.7	89652.2±126787.3	76529.6±108229.2
1	134	sinapoyl malate	790563.3±852443.5	1934187.7±218156.2	2808648.7±3253437.6	3913145.4±2632544.4
1	135	sinapoyl malate	1314750.8±111130.4	5095109.3±405027.5	2204050.6±3116998.3	5493639±397389
1	138	caffeic acid hexoside	66466.6±9095.2	57001.4±3269.2	53678.2±7104.8	48922.3±3241
1	141	3-caffeoylquinic acid	1289522.2±1823659.8	1149603.8±1625785.3	741478±1048608.2	1443216.4±2041016.2
1	142	ferulic acid hexoside	15139.8±3661.6	8216.9±1171.8	7342.5±10383.9	9127.9±547.9
1	143	feruloyl glucose	1446.1±546.7	10573.6±1257.4	543.4±32.7	1530.2±1177.2
1	147	1-O-β-D-glucopyranosyl sinapate	41952.8±59330.2	36759.6±2186	109849.7±13149.5	33949.2±48011.4
1	148	1-O-β-D-glucopyranosyl sinapate	83709.2±10432.3	47341.1±13951	88805.8±6700.4	82661.3±2654.8
1	149	1-O-β-D-glucopyranosyl sinapate	858721.2±59475.9	1504138.9±152006.4	1162941.3±102036.3	532477.4±16326.9
1	158	putative hydroxycinnamic acide derivative	9005914±889699.7	8511332.9±781323.2	5385113.5±632010.8	8613169.1±887576
1	202	1,2-disinapoylglucoside	636.2±537.9	200.9±284.1	290.1±193	0
1	222	putative hydroxycinnamic acide derivative	307.1±104	1869.4±116.3	930.7±349.2	3032.1±380.5
1	226	disinapoylgentiobiose	601±640	1475.5±1321.2	9084.9±702.9	691.4±84.4
1	227	putative hydroxycinnamic acide derivative	687604.1±11172.5	422691.2±31332.1	565954.9±43946.6	827339.5±25427.1
1	255	1,2,2'-trisinapoylgentiobiose	11744.1±12737.3	1564±173.3	11098.3±15049.7	11070.6±2623
1	256	1,2,2'-trisinapoylgentiobiose	22819.9±9411.1	29842.3±2717.5	115420.5±19368.7	24335.6±5330.5
1	257	1,6-disinapoylglucoside	453255.8±45922.3	439407±23309.7	308149.1±26428.3	503136.3±45434.5
1	258	sinapoylgentiobiose	458.1±101	2400±890.1	2138.8±1045.3	4226.8±1319.7
1	260	sinapoylgentiobiose	6415.2±38.4	975.7±511.1	4259.1±713.3	422.9±26.4
2	95	naringenin	214557.4±272820.3	283275.2±378912	228122.3±309378	432855.9±559219.4
2	104	kaempferol	2211.4±422.7	0	0	490.8±146.8
2	106	epicatechin	21118.4±1783.8	20432.6±838	228307.1±24130.1	20148.2±393.7
2	128	isorhamnetin	16690.6±1305.1	1131±92.8	17803.3±134.6	6179.5±6362.1
2	159	naringenin-7-O-glucoside	907.9±339.9	490.5±307.2	69.7±98.5	526.5±371
2	167	km-3-O-glucoside	187.3±264.9	1361.8±428.3	604.6±228.3	2113±212.4
2	174	qn-3-O-glucoside	376496.4±22004.9	67672.3±6531.7	344970.6±35550.2	282391.1±8356.3
2	181	is-3-O-glucoside	17204.6±3261.6	8852.2±949.8	12163.2±839.9	4405±1122.7
2	194	is-3-O-glucoside-sulfate	62333.3±4488.5	79672.7±6352.4	34863.2±6598.4	69106±6002.4
2	198	[DP2]-2	273.4±126.5	293.2±217.7	15729.4±2331.2	0
2	200	[DP2]-1	23494.8±11029.6	30387.6±3203.3	124528.6±32459.9	27250.4±8102.9
2	204	km-7-neohesperidoside	1495.1±1857.1	9448.1±12041.8	9229±5610.2	3453.1±2680.8
2	207	km-3-O-sophoroside	4184.2±1035.8	5647±317.7	7701.9±8242.5	3029.6±194.7
2	208	km-3,7-diglucoside	11885±823.5	7625.1±3115.1	10259.6±4625.2	12299±6691.1
2	209	km-3,7-diglucoside	1261250.5±50681.2	218376.6±22650.4	887355.3±76772.5	583462.9±16129.4
2	212	cyanidin-3,5-di-O-glucoside	25206.4±35647.2	55235.8±11056	24925.1±35249.4	11568.8±16360.8
2	217	qn-3,4'-O-di-beta-glucopyranoside	2097971.2±279209.5	1181267.4±83920.8	2087975.1±245737.2	2081966.5±257009.1
2	218	is-3,7-di-O-glucoside	1052821.9±85152.9	286991.8±20833.8	806480.3±129739.7	618891.6±63242.3
2	219	is-3,7-di-O-glucoside	712516±1006350	151721.1±212376	686598.8±970997.4	470023.4±662961.9
2	221	is-3-glucoside-4'-glucoside	10571±14949.6	344694.1±15447.6	93208.4±131816.5	188547.4±266646.4
2	225	is-3-O-diglucoside-sulfate	1474209.4±119850.9	491832.1±39501.7	575940.2±814502.5	1003599.1±117730.3
2	229	km-3-O-sophoroside-7-O-glucoside	3745.8±5297.4	0	3511.6±4966.2	2768±3914.5
2	242	km-3-O-sinapoylsophoroside-7-O-glucoside	0	120212±19342.4	360012.8±509135	110484.6±156248.9
2	248	is-3-O-sinapoyldiglucoside-7-O-glucoside	230289.4±7159.2	172092.4±14834	133928.3±2166.5	146682.5±6132.3
2	250	km-3-O-sinapoylsophorotrioside-7-O-glucoside	375487.9±22525.3	67855.7±6716.5	343211.2±37586.6	281404.1±9673.9
2	251	delphinidin-3-O-beta-glucopyranoside	4369828±326422.6	588319.3±70979.2	4292341.1±414000	3139725±178108.4
2	254	petunidin-3-O-beta-glucopyranoside	49289.6±2613.5	12811.1±760	13376.8±2179.4	4474.1±8.9
2	261	is-3-O-glucoside-7-O-acetylglucoside	30073.4±2948.7	43803.7±6480.6	29913.2±1630.4	45589.8±973
2	262	is-3,7-di-O-glucoside	7407.2±3216.6	0	6841.5±16.8	1388.5±1963.6
2	264	is-3-O-sinapoylglucoside-7-O-glucoside	159595.3±6377	104003.7±1625.3	68338.1±936.6	101156.5±9708.2
2	266	km-3-O-caffeoylsophoroside-7-O-glucoside	121530.1±21655.6	163983.3±14582.2	86842.5±9477.2	133706±15403.9
2	267	km-3-O-feruloylsophoroside-7-O-glucoside	243637.6±344555.6	51875.7±73363.3	186931.2±264360.7	180464.5±255215.3
2	268	km-3-O-glucoside	39747.3±4926	15883±1379.8	4908.1±6941.1	19749.2±1458.3
2	269	km-3-O-p-coumaroylsophoroside-7-O-glucoside	692425.6±38097.9	181548±12274.3	757718±72432.1	520568.8±22165.3
2	270	km-3-O-sinapoylsophoroside	786.8±542.3	67.3±95.2	736.1±612.3	182.3±53.3
2	272	km-3-O-sinapoylsophoroside-7-O-sinapoylglucoside	166±234.7	4570.6±6215.9	8670.7±12262.2	7834.4±10780.8
2	273	km-3-O-triglucoside-7-O-glucoside	869797.3±7612.9	677889.6±10608.2	1013642.5±12172	1346818.9±30177.2
2	1762	qn-3-O-diglucoside-7-O-glucoside	12065384.8±577319.9	427891.5±30099.9	5324256.6±414011.3	671703.4±63050
3	23	indole-3-carboxyaldehyde	3388.7±417.1	3698.8±2007.5	5078.6±1659.7	4536±1695.2
3	34	1H-indole-3-carboxylic acid	8823±1479.6	8248.6±1499.3	16949.3±4191.6	15506.9±2625
3	35	1H-indole-3-carboxylic acid	81865.4±12635.9	17001.3±5950.2	47861.2±323	116162.4±2566.5
3	52	indoleacetic acid	1431.8±151.6	497.8±229.2	918.7±36.7	820.1±381.7
3	72	tryptophan	1145406.4±41007.6	80498.1±663.3	1137723.4±108338.8	389413.7±9017.9
3	144	sinigrin	166810.8±9562.7	155498.5±444	345665.3±16617.5	54777.5±3133.9
3	145	gluconapin	4364711.6±21204.6	7408561.8±57131.9	6082659.5±358745.3	13332720.2±571862.9
3	146	3-hydroxypropyl-GSL	1332.5±752.7	3560.4±869.9	3174.6±162.5	10306±496.7
3	150	glucobrassicanapin	4302261.4±365782	3092391.2±186010.4	7842445.4±164555	5322293±107243.4
3	151	progoitrin	4302803.7±213073.6	4473134.9±223210.1	11114621.7±308072.1	4373581.7±450223
3	154	glucotropaeolin	3154.3±322.9	348.3±225.4	8802.1±404.2	700.7±645.2
3	155	glucoerucin	24591.2±1559.7	3948.7±688.6	48457.7±2027.3	176.6±249.8
3	157	gluconasturtiin	910435.5±83129.8	359869±20706.8	1872593±155715	174078±5496.7
3	160	glucoberteroin	468733.5±35332.4	1823.9±863.8	951650.7±81256.4	510.7±230.6
3	162	glucoraphanin	45365.1±14204	1954.7±920.8	18914.6±11838.9	0
3	165	indolylmethyl GSL/Glucobrassicin	3049974.1±252140.7	271956.8±20943.4	1645699.8±217645.6	363974.8±30290.6
3	168	6-(methylthio)hexyl GSL	7322.2±92	416.7±589.3	13505.9±537.8	0
3	169	glucoalyssin	806488.6±107927.9	54634.5±3204.8	872017.7±109005.2	24139±4342.3
3	170	glucoalyssin	765519.9±70591.4	53588.2±3227.7	798803.5±116762.9	24111±4439.8
3	172	4-hydroxyglucobrassicin	794854.4±1966.8	369333.7±8814.2	638053.6±22624.6	160774±9944.8
3	179	4-methoxy-3-indolylmethyl GSL	4370260.5±327332.4	589753.1±72082.8	4298020.7±420824.2	3151723.4±170918.5
3	188	glucomalcomiin	3622.1±952.7	3352.6±777.2	1664.1±1060.6	7639.9±1070
4	9	mesaconic acid	201974.4±47993.8	177229.7±13354	116940.9±123.3	177723.6±1622
4	10	citraconic acid	355306.4±198570.6	445292.9±113948	467191.7±315610.8	395130.2±301906.5
4	18	D-(+)-malic acid	8240.2±3477.3	19370.7±16344.7	7253±388.7	7190.9±6486.9
4	27	citramalic acid	100069.4±2487.1	468050.8±20353.5	72885±13437.3	148843.9±11827.4
4	33	pimelic acid	74532.9±10973	50869.1±3980.3	41687.7±16001.2	49776.7±882.9
4	36	3-hydroxy-3-methylglutaric acid	812109.4±68987.3	699473.5±65430.5	704200±21314.3	606572.8±66547.8
4	50	suberic acid	76680.4±20037.9	51818.7±6483.6	67298.9±19985.9	74190.2±2495.9
4	53	2-isopropylmalic acid	12021.1±776.2	113698.8±37820.1	10494.6±2090.5	55366.6±5370.7
4	70	sebacic acid	56182.4±29087.2	56411.8±27319.2	89140.6±40807.8	70793.7±38827
4	100	FA 18:2	1835.4±982.2	814±9.9	1673.9±2367.2	2918.3±3301.1
4	112	13-hotre	7580.1±411.3	8364±1249.9	3978.7±780.8	16757.8±23699.1
4	113	9-kode	499.3±706.1	0	0	988.1±242.7
4	114	9-kode	755.7±343.6	214.5±303.4	0	719.4±137.3
4	116	12,13-eode	1022.6±287	4440.9±2502.9	1885.5±1185.1	9900.4±1145.6
4	121	9-hpotre	702.9±659.1	447.2±632.5	311.9±441.1	7226±1661.2
4	122	13-hpotre(r)	3834.2±1049.7	447.2±632.5	3942.7±1672	11040.1±3732.8
4	123	13-hpotre(r)	5675.5±7494.2	2780.8±3519.4	2755.6±3198.7	7702.3±8196.9
4	124	9-hpode	22419.8±13843.4	12808.7±9180.9	27214.8±19106.2	38635.7±16808.3
4	126	9,10-dihome	19478.8±3135.7	17941.2±6462.2	22703.3±32107.3	29228.1±21101.7
4	127	9,10-dihome	19478.8±3135.7	16662.9±8270	34234.4±15800	29228.1±21101.7
4	175	LysoPE 18:3	33916.8±4983.8	49627.2±1561.5	23076.4±2436	83492.1±6721.1
4	193	LysoPC 16:0	6532.3±26.1	1558.8±419	10709.2±2980.3	7141.8±981.5
4	195	LysoPC 18:3	16619.4±3309.6	22983.2±7196.8	14683.2±5344.4	18044.6±2887.2
4	197	LysoPC 18:2	1043.6±521.3	97.7±138.1	6158.1±194.9	398.6±258.9
4	205	LysoPI 18:2; LysoPI 18:2	3574±3124.1	2894.5±1776.6	1012.1±1431.3	3568.5±2065.4
4	215	Cer[AP] 34:1; Cer[AP](t18:1/16:0)	187673.9±264527.2	190937.4±249183.7	209934.8±199260.7	350440.5±277741.9
4	230	GlcCer[AP] 34:0; GlcCer[AP](t18:0/16:0)	1659.6±2347	436460.7±617248.7	2603030.8±60067	536558.5±758808.3
4	232	MGDG 34:6; MGDG(16:3/18:3)	84189.8±119062.3	153712.1±217381.7	24946.5±28485.8	2941.4±4159.8
4	236	MGDG 36:5; MGDG(18:2/18:3)	31522.3±405.6	57871.7±7572.7	32437.9±45874.1	60686.1±3597.1
4	239	DGDG 34:6; DGDG(16:3/18:3)	364.8±515.9	10082±12966.7	10079.6±1733.2	8818.8±12471.7
4	241	DGDG 34:3; DGDG(16:0/18:3)	1170700.2±71049.9	1506155.5±132107.2	1205370.3±78189.1	1853869±79667.3
4	244	DGDG 36:6; DGDG(18:3/18:3)	86893.4±119155	19188.7±27136.9	366.7±518.6	0
4	245	DGDG 36:4; DGDG(18:1/18:3)	55420.5±78376.4	48781.8±68987.9	0	428.4±605.9
4	246	DGDG 36:4; DGDG(18:2/18:2)	3537.9±863.6	1916.4±578.8	3273.8±1719.9	0
5	1	1-aminocyclopropane-1-carboxylic acid	25799.5±395.8	21118.9±587.9	12881±1593.4	33182.6±1077.3
5	2	DL-3-aminoisobutyric acid	1214.1±1717	0	3820.5±19.5	968.1±1369.1
5	3	glyceric acid	6408±1184.5	62500.9±23825.1	9820.8±936.7	21490.7±130.9
5	4	maleic acid	313859.8±1457.7	533999.6±22598.1	113350.6±160301.9	278105.7±4984.5
5	5	ketovaline	5438.6±586.4	11558.3±976.2	4703.6±2705.5	8406.6±1654.5
5	6	threonine	340711.8±43650.7	269392.3±108068.1	910119.5±214554.1	726863±182476.8
5	7	4-chlorophenol	7946.4±4292.9	9891.2±6428	20515.6±5797.5	11847.3±5466
5	8	L-5-oxoproline	1369617.2±1192693.9	696372±52402	4973948.5±723745.6	1483120.8±146796.9
5	11	ketoisoleucine	32023±8068.4	21129.1±7386.2	19180±6757.6	16326.2±3166.4
5	12	trans-4-hydroxy-L-proline	67179.6±15339.2	63691.3±13958.6	69064.6±13333.8	70058.3±4020.1
5	14	L-β-homovaline	85674.5±11899	60202.5±11656.5	319447.4±21635	48718.9±4304.7
5	15	glutaric acid	131072±9087.8	61890±87525.7	86758±5788.4	219375.1±1775.2
5	16	L-asparagine	774977.5±57666.9	168323.4±1642.2	1005958.7±227126.2	447002.2±35452.8
5	17	aspartate	1182817.9±1560868.1	879209.5±611818.9	3761301.8±2976788.5	1598779.4±2200890.3
5	19	adenine	7916±5.3	4126.3±1218.9	10325±5582.8	6810±2397.5
5	20	L-threonic acid hemicalcium salt	49884.1±6825.9	151316.6±15984	85707.2±13744.4	123933.8±1143.5
5	22	O-phosphoethanolamine	0	0	445.7±630.3	1664.5±1557.4
5	24	2-oxoglutarate	78036.1±2347.2	63647.3±7325.6	56192.7±1550.5	58905.6±10595
5	25	glutamine	10041237.6±686556	4213411.9±66062.4	18394862.2±3030865.7	8072624.5±254143.2
5	26	L-glutamic acid	1795951±17915.2	1614570.3±13552	2970570±339259.5	2415214.1±96174.5
5	31	L-histidine	1551700.9±395877.6	124659.8±27516.6	5825403.1±881794.2	300464.6±81451.7
5	32	N-isovaleroylglycine	1693.1±284.2	371.3±176.2	3740.8±684	2218.5±376.3
5	44	pyridoxal	7212.1±347.5	4292.7±6070.7	2632.8±2973.5	15795.4±12075
5	47	DL-isocitric acid	631567.7±96588.4	863382.3±137584.2	627176±81937.7	574240.6±70270.9
5	48	cis-aconitate	383551.3±24736.6	379560.6±7258.9	216405.6±12218.7	279668.6±843.3
5	51	L-(+)-arginine	1030048.7±208519.1	382808.6±65403.8	1895456.6±97795.2	694868±195688.3
5	54	D(-)-gulono-gamma-lactone	196948.7±43317.8	228962.9±12194.2	294948.9±39011.4	516882.5±75746.6
5	56	cyclamate	0	81.5±115.3	0	527.8±210.6
5	59	D-(+)-galactose	1566269.2±2192909.3	3296093.2±2084135.8	3571792.3±1172597.3	1010910.1±1146357.2
5	60	4-pyridoxic acid	998957.3±81462.8	1121091.1±73714.7	1292203.4±124936.5	1876034.3±40573.8
5	63	metamitron-desamino	84146.3±8609.9	194264.5±4099.6	173550.2±15833	307622.3±17558.2
5	64	kynurenic acid	5700.6±424.8	19987.4±1497.8	11367.7±2526.7	18284±521.7
5	65	N-acetylglutamate	56409.7±3230.6	45081.3±6961.9	90898.2±9636	73227.4±4294.7
5	66	5-hydroxyindoleacetic acid	278803.3±48104.1	148988.9±7550.5	152475.7±19317.4	418827.9±123632.6
5	69	gluconate	3696675.7±974941.2	5010511.4±432241.9	10437038.1±270535.3	5617215.5±1252659
5	74	mucic acid	652722.7±53304.4	55937.5±17158.6	1346977.1±21944.3	232226.2±7788.9
5	76	(+-)-jasmonic acid	6807.9±1395.5	12651.3±2515.8	1215.2±1341.1	9477.4±12832.3
5	77	D-(+)-pantothenic acid	1679106.6±185662.4	1416232.9±121348	1547343.5±171945.2	1894589.1±155340.2
5	81	dinoseb	729.9±66.9	13974.7±690.6	1037.4±1467.1	11201.8±2003.5
5	82	dinoseb	20227.6±2200.7	19624.9±2611.2	22017.8±1715.6	37678.4±3459.9
5	83	thiopental	2027.7±2570.2	1603.5±1856.8	1644.7±1230.2	3783.3±4017.8
5	84	cytidine	1251±101	2507.7±480.1	1450.6±1080.1	2472.6±1520.4
5	85	uridine	716±519.9	1071.7±365.3	268.4±379.5	4704.7±3961.9
5	90	D-mannose-6-phosphate	363587.3±158853.2	0	654569.8±55755.6	309603.8±1169.7
5	91	mannose 6-phosphate	363587.3±158853.2	177497.7±29100.9	654569.8±55755.6	309603.8±1169.7
5	92	(+/-)-cis,trans-abscisic acid	340.1±35.3	1457.8±130	479±54.7	574.3±812.2
5	93	inosine	9160.5±146.9	23361.3±447.6	12252±17327	16634.1±5952.8
5	94	inosine	1094.1±1547.3	3659.6±3683.7	1222.4±1728.8	3331±4710.8
5	97	flufenacet ESA	8345±8519.8	5032.1±4194.6	6238.3±6195.1	6152.8±5841.5
5	101	guanosine	1819.1±711.3	3512.2±834.3	755.8±76.7	8242.3±815.7
5	102	xanthosine	2295.8±663.5	1594.4±3.9	89.8±127	794.4±1123.5
5	119	glutathione	1194.5±1260.5	244.2±345.3	237.7±115.9	3247.6±1716.9
5	139	melibiose	184.9±20	74.2±105	0	275±6.7
5	189	UDP-xylose	0	0	1545.6±361.7	2262.4±1268
5	191	UDP-xylose	3604.8±813.3	13762±2447.2	2070.7±400.6	9894±1470.1
5	206	uridine 5'-diphospho-N-acetylglucosamine	611615.3±864954.7	103705.8±146662.2	417418.1±590318.3	290047.4±410188.9
6	un1	Un1	21341.4±2021.7	46796.5±370.9	0	12654.5±2431.9
6	un10	Un10	8954.1±2629.6	69151.1±9808.7	21308.5±645.7	57870.5±4038.7
6	un11	Un11	7347.4±6342	74398.6±4666.2	8186.9±3282.6	38073.3±326.2
6	un13	Un13	90614.8±3385.7	218393.6±19510.7	132465.6±11383.8	301051.9±7188.8
6	un14	Un14	90614.8±3385.7	218415.9±20030.5	131106.5±10631.1	301051.9±7188.8
6	un15	Un15	8342.9±2456.8	28592.9±2008.4	5221.3±7384.1	27022.1±9658.3
6	un16	Un16	154982.3±2247.7	285999.3±31423	179854.3±78116.7	279872.5±33431.8
6	un17	Un17	173751.9±20577.4	579705.5±58443	165407±25736	335217.7±74165.3
6	un19	Un19	149207.1±9225	341128.9±25896.4	134910.9±19439	287901.4±19141.9
6	un2	Un2	3619.9±1691.7	16320.4±379.6	0	6593.9±587.9
6	un20	Un20	4768.7±2543.5	21090.5±8412.6	0	17004.2±3882.9
6	un21	Un21	459581±69675.1	286944.4±82380.7	1169328±145380.8	923967.8±72207.4
6	un22	Un22	73349.4±2076.2	19163.1±1073.5	134675.7±4774.2	35916±3342.1
6	un23	Un23	9569.4±5759.9	14931.4±2554.2	0	8398.4±686.4
6	un24	Un24	114055.7±13960.5	172413.8±21658.5	438789.2±60536.7	326329.5±30127.9
6	un25	Un25	14534.7±892.1	0	8314.2±1077.2	273±386.1
6	un27	Un27	424871.6±32093.4	732245.3±78850.4	409324.3±99860.5	680350.9±156761.7
6	un29	Un29	18379±2719.8	5727±808.2	26336±2784.8	16758.8±2793.5
6	un3	Un3	347343.9±5169.7	94716.4±9181.8	514639.6±21423.4	93357.1±2201.6
6	un30	Un30	31052.7±2021.7	36191.8±1204.8	24143.6±485.8	31782.2±3124.7
6	un31	Un31	38488.3±4442.5	65157.9±3641.9	18603.6±4015.6	91183.6±6587.3
6	un32	Un32	235272.6±27222.8	90900.1±10853.1	110892.8±15087.2	109027.7±8426.9
6	un33	Un33	28052.5±1374.8	123336.4±25439.2	25437.3±6438.3	0
6	un35	Un35	22341±2641.3	40340.3±6703.1	10375.1±2431.9	61935.2±12091.9
6	un36	Un36	7605.5±2390.8	47514.8±6756.3	36235.3±8531.3	56500.6±3204.2
6	un37	Un37	70626.2±9185.5	184292.7±16647.5	62646.5±7918.6	145637.7±11554.7
6	un38	Un38	8501.6±4115.6	49268.5±8491.6	1308±256.4	16835.5±2687.8
6	un39	Un39	4344.3±1060.5	17419.3±971.3	2734.1±1755.7	17471.3±96.8
6	un4	Un4	1385041.8±24941.2	2999852±31607.5	1609334.3±208049.8	1251439.7±18789.3
6	un41	Un41	51404.8±10910.6	252221.2±42665	15606.9±5404.2	84637.1±13719.2
6	un42	Un42	18020.4±2087	217698±135533.9	9023.4±3223.3	161030.4±27357.6
6	un43	Un43	7632.1±843.8	12626.3±1255.3	2757.1±956.6	16210.2±5549.9
6	un44	Un44	7193.2±3419.5	106950.6±11194.9	11118.1±2913.8	39365.5±7570.1
6	un45	Un45	1438260.7±141132.6	6123.8±4504.2	607378.3±136471.2	24501.7±16925.3
6	un46	Un46	11779.8±2945.2	49783±5852.1	1125.1±266.8	6022.1±102.3
6	un47	Un47	0	179098±34717.2	1427.3±2018.5	231120.8±26529.2
6	un48	Un48	519.9±735.2	179098±34717.2	1427.3±2018.5	231120.8±26529.2
6	un49	Un49	0	12076.3±949.2	0	11710.7±393.9
6	un5	Un5	7449.2±1220.5	24142.6±3417.8	0	22795.8±2168.6
6	un50	Un50	3415.6±3123.3	47462.3±19828.4	323.8±30.9	18015.3±3899.5
6	un51	Un51	9642.3±416.8	5603.1±2052.8	3570.6±2159	12536.3±1060.5
6	un53	Un53	136506±6358	16932.7±2645.1	72104.3±50.3	26389.6±2677.4
6	un54	Un54	212.5±300.6	50223.1±48929.8	144.6±204.5	44954.4±7114
6	un55	Un55	111484.6±11785.2	182745.7±8415.8	43888±17736	293581.7±79408.9
6	un56	Un56	536975.4±47839	41116.3±1045.6	277763.8±41680.3	83129.5±23028.2
6	un57	Un57	711151.1±9770.6	77500±7580.4	381773.7±17634.4	147786.3±40049.9
6	un58	Un58	711151.1±9770.6	77500±7580.4	381773.7±17634.4	147786.3±40049.9
6	un59	Un59	335194.1±34158.4	556.3±137.2	128403.6±23576.8	4010.2±4222.6
6	un6	Un6	5653.1±570.2	78806.4±1142.6	950.6±445.9	14543.4±4590
6	un60	Un60	1695.1±1784.4	145292.9±4087.7	5628.2±484.1	33065.9±1717.6
6	un61	Un61	14687±1822.9	21459.8±748.1	7705±414.9	28501.7±2009.3
6	un62	Un62	47874.3±1922.4	156859.3±19016.4	95379.7±8815.6	122881.2±11037.4
6	un63	Un63	571.1±96.3	21768±77.4	151±213.5	2620.1±2016.7
6	un65	Un65	747403.3±61044.7	265737.1±13673.3	1015041.3±85808.9	794266.3±27335.4
6	un66	Un66	747403.3±61044.7	265737.1±13673.3	1015041.3±85808.9	794266.3±27335.4
6	un67	Un67	154204.8±4752.1	123314.2±177.7	190419.2±9712.8	253169.3±21547
6	un68	Un68	54790.7±4176.2	87997±6751.9	103711.9±4665.1	146007.3±12677
6	un69	Un69	80279.6±3773.1	20050.1±3201.2	126014.2±12806.4	60073.9±9307.7
6	un7	Un7	3316±1661	9163.5±2548.2	0	11898.4±6574.4
6	un70	Un70	75375.2±79.4	10253.4±1767.1	8708.9±187.6	7883.2±1665.4
6	un71	Un71	43798.4±6782.2	178234.7±15255.2	191152.4±10075.5	269122.5±28834.5
6	un72	Un72	84274.9±1363.9	476995.6±2100.1	116650.1±4822.7	206091.6±3714.6
6	un73	Un73	1458966.6±27899.6	2334317.1±110655.4	2072228.2±79732.1	3138941.5±63532.2
6	un74	Un74	736648.7±53030	986143.4±54416.5	607185.8±596832.9	1779536.6±53412.9
6	un75	Un75	123152.7±15983.1	14713.4±1229	100019.1±8720.9	47503.7±2050
6	un76	Un76	17973±458.8	54775±5467.9	34146.1±4836.6	92760±15055.3
6	un8	Un8	13717.3±3734.1	967.5±167.1	16083.1±7965.6	14544.1±4887.8
