# Supplementary material for: Metabolite Characteristics Analysis of Siliques and Effects of Lights on the Accumulation of Glucosinolates in Siliques of Rapeseed
Source: Front Plant Sci. 2022 Feb 16;13:817419. doi: 10.3389/fpls.2022.817419 (PMC8888874; doi:10.3389/fpls.2022.817419)
Supplement: Supplementary file 3 [file Table_3.XLSX]

## Sheet: Sheet2
Supplementary Table 3 The differentially accumulated metabolites determined using p-values and fold change (FC) values.
Type	Code	Proposed compounds	GH06			ZY821
			p	FC	Up-Down-Regulation(TR/CK)	p	FC	Up-Down-Regulation(TR/CK)
1	41	L-(-)-phenylalanine	0.025	0.497	Down-regulated	0.019	0.251	Down-regulated
1	254	1,2,2'-trisinapoylgentiobiose	0.016	0.334	Down-regulated	0.007	0.26	Down-regulated
2	260	is-3-O-glucoside-7-O-acetylglucoside	0.009	0.099	Down-regulated	0.034	0.152	Down-regulated
3	72	tryptophan	0.01	0.342	Down-regulated	0.003	0.07	Down-regulated
3	154	glucotropaeolin	0.047	0.08	Down-regulated	0.038	0.11	Down-regulated
3	155	glucoerucin	0.023	0.004	Down-regulated	0.01	0.161	Down-regulated
3	157	gluconasturtiin	0.006	0.093	Down-regulated	0.012	0.395	Down-regulated
3	160	glucoberteroin	0.007	0.001	Down-regulated	0.009	0.004	Down-regulated
3	162	glucoraphanin	0.018	0.014	Down-regulated	0.02	0.043	Down-regulated
3	165	indolylmethyl GSL	0.011	0.221	Down-regulated	0.005	0.089	Down-regulated
3	169	glucoalyssin	0.007	0.028	Down-regulated	0.006	0.068	Down-regulated
3	170	glucoalyssin	0.008	0.03	Down-regulated	0.005	0.07	Down-regulated
3	172	4-hydroxyglucobrassicin	0.007	0.252	Down-regulated	0.005	0.465	Down-regulated
3	176	4-methoxy-3-indolylmethyl GSL	0.007	0.126	Down-regulated	0.005	0.035	Down-regulated
5	16	L-asparagine	0.035	0.444	Down-regulated	0.006	0.217	Down-regulated
5	25	glutamine	0.024	0.439	Down-regulated	0.009	0.42	Down-regulated
5	31	L-histidine	0.011	0.052	Down-regulated	0.014	0.08	Down-regulated
5	51	L-(+)-arginine	0.033	0.367	Down-regulated	0.033	0.372	Down-regulated
5	74	mucic acid	0.004	0.172	Down-regulated	0.013	0.086	Down-regulated
5	90	D-mannose-6-phosphate	0.012	0.473	Down-regulated	0.027	0.138	Down-regulated
6	Un3	Un3	0.004	0.181	Down-regulated	0.008	0.273	Down-regulated
6	Un22	Un22	0.008	0.267	Down-regulated	0.005	0.261	Down-regulated
6	Un25	Un25	0.04	0.039	Down-regulated	0.003	0.008	Down-regulated
6	Un45	Un45	0.028	0.04	Down-regulated	0.016	0.004	Down-regulated
6	Un53	Un53	0.011	0.366	Down-regulated	0.009	0.124	Down-regulated
6	Un56	Un56	0.03	0.299	Down-regulated	0.005	0.077	Down-regulated
6	Un57	Un57	0.033	0.387	Down-regulated	0.005	0.109	Down-regulated
6	Un58	Un58	0.033	0.387	Down-regulated	0.005	0.109	Down-regulated
6	Un59	Un59	0.043	0.031	Down-regulated	0.005	0.002	Down-regulated
6	Un69	Un69	0.03	0.477	Down-regulated	0.012	0.25	Down-regulated
6	Un75	Un75	0.015	0.475	Down-regulated	0.008	0.119	Down-regulated
1	73	sinapaldehyde	0.021	2.954	Up-regulated	0.008	8.524	Up-regulated
2	222	is-3-O-diglucoside-sulfate	0.04	3.258	Up-regulated	0.02	6.086	Up-regulated
4	27	citramalic acid	0.033	2.042	Up-regulated	0.005	4.677	Up-regulated
4	53	2-isopropylmalic acid	0.015	5.276	Up-regulated	0.017	9.458	Up-regulated
4	191	LysoPC 16:0	0.017	4.778	Up-regulated	0.024	3.818	Up-regulated
5	3	glyceric acid	0.013	2.188	Up-regulated	0.02	9.754	Up-regulated
6	Un1	Un1	0.012	5.786	Up-regulated	0.012	2.193	Up-regulated
6	Un2	Un2	0.005	13.603	Up-regulated	0.039	4.509	Up-regulated
6	Un5	Un5	0.005	17.306	Up-regulated	0.02	3.241	Up-regulated
6	Un6	Un6	0.025	15.299	Up-regulated	0.005	13.94	Up-regulated
6	Un10	Un10	0.008	2.716	Up-regulated	0.017	7.723	Up-regulated
6	Un13	Un13	0.012	2.273	Up-regulated	0.011	2.41	Up-regulated
6	Un14	Un14	0.011	2.296	Up-regulated	0.012	2.41	Up-regulated
6	Un17	Un17	0.047	2.027	Up-regulated	0.013	3.336	Up-regulated
6	Un19	Un19	0.025	2.134	Up-regulated	0.012	2.286	Up-regulated
6	Un37	Un37	0.02	2.325	Up-regulated	0.018	2.609	Up-regulated
6	Un38	Un38	0.011	12.871	Up-regulated	0.036	5.795	Up-regulated
6	Un39	Un39	0.043	6.39	Up-regulated	0.02	4.01	Up-regulated
6	Un41	Un41	0.026	5.423	Up-regulated	0.019	4.907	Up-regulated
6	Un42	Un42	0.015	17.846	Up-regulated	0.035	12.081	Up-regulated
6	Un44	Un44	0.03	3.541	Up-regulated	0.02	14.868	Up-regulated
6	Un46	Un46	0.015	5.353	Up-regulated	0.02	4.226	Up-regulated
6	Un47	Un47	0.025	134.938	Up-regulated	0.005	313.695	Up-regulated
6	Un48	Un48	0.04	150.931	Up-regulated	0.02	287.093	Up-regulated
6	Un49	Un49	0.004	5.134	Up-regulated	0.005	5.294	Up-regulated
6	Un54	Un54	0.023	259.112	Up-regulated	0.043	208	Up-regulated
6	Un60	Un60	0.007	5.875	Up-regulated	0.034	85.713	Up-regulated
6	Un76	Un76	0.025	2.717	Up-regulated	0.009	3.048	Up-regulated
6	Un33	Un33	0.015	0.164	Down-regulated	0.015	4.397	Up-regulated
2	104	kaempferol	0.019	6.341	Up-regulated	0.007	0.035	Down-regulated
3	35	1H-indole-3-carboxylic acid	0.004	2.427	Up-regulated	0.028	0.208	Down-regulated
1	149	1-O-β-D-glucopyranosyl sinapate	0.013	0.458	Down-regulated	0.024	1.752	no change
1	200	1,2-disinapoylglucoside	0.03	0.219	Down-regulated	0.244	1.293	no change
1	226	putative hydroxycinnamic acide derivative	0.007	0.076	Down-regulated	0.247	2.455	no change
1	256	1,6-disinapoylglucoside	0.02	0.211	Down-regulated	0.227	1.308	no change
2	106	epicatechin	0.006	0.088	Down-regulated	0.324	0.968	no change
2	197	[DP2]-2	0.029	0.065	Down-regulated	0.08	0.112	no change
2	198	[DP2]-1	0.004	0.002	Down-regulated	0.42	1.072	no change
2	246	is-3-O-sinapoyldiglucoside-7-O-glucoside	0.028	0.092	Down-regulated	0.105	0.542	no change
2	202	km-7-neohesperidoside	0.042	0.106	Down-regulated	0.225	0.34	no change
3	144	sinigrin	0.006	0.158	Down-regulated	0.143	0.932	no change
3	151	progoitrin	0.012	0.393	Down-regulated	0.261	1.04	no change
3	168	6-(methylthio)hexyl GSL	0.003	0.012	Down-regulated	0.053	0.068	no change
3	181	glucomalcomiin	0.03	0.362	Down-regulated	0.042	0.515	no change
5	14	L-β-homovaline	0.007	0.153	Down-regulated	0.112	0.703	no change
5	8	L-5-oxoproline	0.016	0.298	Down-regulated	0.295	0.508	no change
5	91	mannose 6-phosphate	0.012	0.473	Down-regulated	0.12	0.488	no change
2	167	km-3-O-glucoside	0.037	3.495	Up-regulated	0.091	6.058	no change
3	145	gluconapin	0.01	2.192	Up-regulated	0.004	1.697	no change
3	146	3-hydroxypropyl-GSL	0.007	3.246	Up-regulated	0.1	2.672	no change
4	113	9-kode	0.015	6.051	Up-regulated	0.227	0.281	no change
4	114	9-kode	0.01	8.383	Up-regulated	0.161	0.341	no change
4	116	12,13-eode	0.047	5.251	Up-regulated	0.069	4.343	no change
4	175	LysoPE 18:3	0.011	3.618	Up-regulated	0.054	1.463	no change
5	15	glutaric acid	0.008	2.529	Up-regulated	0.224	0.535	no change
5	119	glutathione	0.033	13.662	Up-regulated	0.216	0.217	no change
5	66	5-hydroxyindoleacetic acid	0.04	2.747	Up-regulated	0.036	0.534	no change
5	139	melibiose	0.003	9.264	Up-regulated	0.193	0.482	no change
5	101	guanosine	0.007	10.905	Up-regulated	0.114	1.931	no change
5	56	cyclamate	0.016	16.188	Up-regulated	0.227	3	no change
5	1	1-aminocyclopropane-1-carboxylic acid	0.015	2.576	Up-regulated	0.017	0.819	no change
6	Un7	Un7	0.02	27.781	Up-regulated	0.088	2.763	no change
6	Un11	Un11	0.03	4.651	Up-regulated	0.055	10.126	no change
6	Un20	Un20	0.008	28.624	Up-regulated	0.067	4.423	no change
6	Un23	Un23	0.006	7.64	Up-regulated	0.211	1.56	no change
6	Un31	Un31	0.015	4.901	Up-regulated	0.028	1.693	no change
6	Un35	Un35	0.019	5.97	Up-regulated	0.045	1.806	no change
6	Un43	Un43	0.033	5.879	Up-regulated	0.036	1.654	no change
6	Un50	Un50	0.007	55.645	Up-regulated	0.058	13.896	no change
6	Un55	Un55	0.03	6.689	Up-regulated	0.027	1.639	no change
6	Un61	Un61	0.008	3.699	Up-regulated	0.043	1.461	no change
1	225	disinapoylgentiobiose	0.222	1.613	no change	0.011	0.334	Down-regulated
2	209	cyanidin-3,5-di-O-glucoside	0.025	0.658	no change	0.008	0.173	Down-regulated
2	250	delphinidin-3-O-beta-glucopyranoside	0.083	0.82	no change	0.008	0.181	Down-regulated
2	251	petunidin-3-O-beta-glucopyranoside	0.043	0.731	no change	0.008	0.135	Down-regulated
2	128	isorhamnetin	0.138	0.347	no change	0.005	0.068	Down-regulated
2	179	is-3-O-glucoside	0.044	0.733	no change	0.008	0.135	Down-regulated
2	193	is-3-O-glucoside-sulfate	0.122	0.667	no change	0.02	0.239	Down-regulated
2	218	is-3,7-di-O-glucoside	0.11	0.767	no change	0.009	0.273	Down-regulated
2	262	is-3-O-sinapoylglucoside-7-O-glucoside	0.098	0.244	no change	0.019	0.075	Down-regulated
2	268	km-3-O-p-coumaroylsophoroside-7-O-glucoside	0.115	3.353	no change	0.018	0.4	Down-regulated
2	269	km-3-O-sinapoylsophoroside	0.033	0.687	no change	0.008	0.262	Down-regulated
2	174	qn-3-O-glucoside	0.075	0.819	no change	0.008	0.18	Down-regulated
5	32	N-isovaleroylglycine	0.065	0.593	no change	0.042	0.219	Down-regulated
6	Un8	Un8	0.344	0.904	no change	0.012	0.071	Down-regulated
6	Un29	Un29	0.056	0.636	no change	0.019	0.312	Down-regulated
6	Un32	Un32	0.347	0.983	no change	0.019	0.386	Down-regulated
6	Un65	Un65	0.045	0.782	no change	0.009	0.356	Down-regulated
6	Un66	Un66	0.045	0.782	no change	0.009	0.356	Down-regulated
6	Un70	Un70	0.246	0.905	no change	0.009	0.136	Down-regulated
1	143	feruloyl glucose	0.151	2.816	no change	0.021	7.312	Up-regulated
1	43	D-3-phenyllactic acid	0.157	0.323	no change	0.028	2.879	Up-regulated
1	79	sinapic acid	0.125	1.145	no change	0.009	3.916	Up-regulated
1	135	sinapoyl malate	0.182	2.36	no change	0.009	3.875	Up-regulated
1	221	putative hydroxycinnamic acide derivative	0.347	2	no change	0.039	27.173	Up-regulated
1	258	sinapoylgentiobiose	0.125	1.976	no change	0.033	5.24	Up-regulated
4	242	DGDG 36:6; DGDG(18:3/18:3)	0.319	0.327	no change	0.009	5.642	Up-regulated
5	5	ketovaline	0.146	1.787	no change	0.02	2.125	Up-regulated
5	20	L-threonic acid hemicalcium salt	0.055	1.446	no change	0.017	3.033	Up-regulated
5	63	metamitron-desamino	0.021	1.773	no change	0.013	2.309	Up-regulated
5	81	dinoseb	0.092	10.131	no change	0.005	19.147	Up-regulated
5	92	(+/-)-cis,trans-abscisic acid	0.298	1.265	no change	0.009	4.286	Up-regulated
5	93	inosine	0.256	1.264	no change	0.005	2.55	Up-regulated
5	84	cytidine	0.239	1.705	no change	0.038	2.005	Up-regulated
5	64	kynurenic acid	0.062	1.608	no change	0.009	3.506	Up-regulated
6	Un4	Un4	0.073	0.778	no change	0.005	2.166	Up-regulated
6	Un15	Un15	0.116	4.594	no change	0.028	3.427	Up-regulated
6	Un36	Un36	0.074	1.559	no change	0.02	6.247	Up-regulated
6	Un62	Un62	0.07	1.288	no change	0.011	3.276	Up-regulated
6	Un63	Un63	0.07	14.464	no change	0.005	38.113	Up-regulated
6	Un71	Un71	0.043	1.408	no change	0.013	4.069	Up-regulated
6	Un72	Un72	0.009	1.767	no change	0.003	5.66	Up-regulated
