# Supplementary material for: Metabolite Characteristics Analysis of Siliques and Effects of Lights on the Accumulation of Glucosinolates in Siliques of Rapeseed
Source: Front Plant Sci. 2022 Feb 16;13:817419. doi: 10.3389/fpls.2022.817419 (PMC8888874; doi:10.3389/fpls.2022.817419)
Supplement: Supplementary file 4 [file Table_4.XLSX]

## Sheet: Sheet2
Supplementary Table 4 The identified genes for Glucosinolate biosynthesis and transport in Brassica napus.
tair ID	Gene name	B.napus ID	chr	start (bp)	end (bp)	Strands	Expression levels (FPKM)
							GH06-CK	GH06-TR	ZY821-CK	ZY821-TR
AT2G25450	BnaGSL-OH_A	GH06054368.1	chrC03	10619143	10621620	+	4.0779	3.8841	2.6207	12.5747
	BnaGSL-OH_B	GH06017588.1	chrA04	20875023	20878067	+	0	0	0	0
	BnaGSL-OH_C	GH06067014.1	chrC04	62010111	62013947	-	0	0	0	0
	BnaGSL-OH_D	GH06067011.1	chrC04	61989983	61992822	+	0	0	0	0
	BnaGSL-OH_E	GH06017585.1	chrA04	20849657	20850400	-	0	0.0482	0	0
AT1G65860 AT1G12140 AT1G12130 AT1G12160 AT1G62540 AT1G62560 AT1G62570	BnaFMO GS-OX_A	GH06036266.1	chrA09	19951764	19954467	-	20.6175	17.9986	14.7847	14.9905
	BnaFMO GS-OX_B	GH06090898.2	chrC09	2901972	2913071	-	6.749	6.5516	10.6303	7.613
	BnaFMO GS-OX_C	GH06033389.1	chrA09	336112	338219	+	0.3388	0.2651	0	0.323
	BnaFMO GS-OX_D	GH06087076.1	chrC08	32544795	32546987	+	0.4658	0.9847	0.7124	0.9287
	BnaFMO GS-OX_E	GH06090002.1	chrC09	1368397	1369095	-	73.0742	78.9245	39.1063	86.6291
	BnaFMO GS-OX_F	GH06040383.1	chrA10	2355670	2366172	+	75.6368	86.3548	34.6884	56.8331
AT1G21100 AT1G21120	BnaIGMT_A	GH06027669.1	chrA07	15525900	15528421	-	35.6043	39.4674	10.781	16.4467
	BnaIGMT_B	GH06033007.1	chrA08	21785280	21787259	+	55.7701	57.4989	15.0033	80.3998
	BnaIGMT_C	GH06087548.1	chrC08	36468768	36470090	+	44.616	43.1695	16.9603	66.0893
	BnaIGMT_D	GH06070095.1	chrC05	22856731	22857043	+	5.5116	11.9848	9.9589	9.5471
	BnaIGMT_E	GH06023662.2	chrA06	8794010	8798601	-	17.6509	15.9674	22.4604	69.4897
	BnaIGMT_F	GH06070091.1	chrC05	22743721	22761624	-	13.929	9.1389	24.3009	22.2987
	BnaIGMT_G	GH06027670.1	chrA07	15532791	15534384	-	146.756	130.891	126.887	156.309
	BnaIGMT_H	GH06081132.1	chrC07	41214496	41218378	+	235.909	196.934	232.82	315.165
	BnaIGMT_I	GH06027671.1	chrA07	15538809	15540126	+	0.7194	1.9303	0.5594	11.7109
	BnaIGMT_J	GH06070090.1	chrC05	22715851	22717368	-	93.0237	61.9558	137.923	151.503
AT4G37400	BnaCYP81F3_A	GH06044158.1	chrC01	3420801	3426441	-	0.5324	0.5101	1.9946	0.5076
	BnaCYP81F3_B	GH06032401.1	chrA08	19123549	19124815	+	0	0	0.1136	0
	BnaCYP81F3_C	GH06000193.1	chrA01	1745535	1755402	-	0	0	0.9785	0.0725
	BnaCYP81F3_D	GH06060461.1	chrC03	70614758	70618265	+	0	0	0	0
AT5G57220	BnaCYP81F2_A	GH06042262.1	chrA10	16488932	16490834	+	13.757	17.6961	17.2105	21.7779
	BnaCYP81F2_B	GH06093528.1	chrC09	44277618	44278633	+	26.7798	34.7009	3.2891	36.9967
	BnaCYP81F2_C	GH06006259.1	chrA02	15474941	15475581	-	17.5885	16.1787	1.5236	6.7895
	BnaCYP81F2_D	GH06010394.1	chrA03	9470837	9473868	+	0.1155	0.0688	0	0
	BnaCYP81F2_E	GH06053192.1	chrC03	4276835	4277660	-	0.077	0	2.933	3.0828
AT4G37430	BnaCYP81F1_A	GH06044164.1	chrC01	3444841	3446658	+	0.7225	0.2381	0.6398	0.1813
	BnaCYP81F1_B	GH06000189.1	chrA01	1734480	1736504	+	0	0	0	0
	BnaCYP81F1_C	GH06000190.1	chrA01	1737392	1738906	+	0	0	0	0
	BnaCYP81F1_D	GH06044163.1	chrC01	3440214	3440563	-	3.6196	1.8402	0	0.109
AT4G03060 AT4G03050	BnaAOP2_A	GH06034642.1	chrA09	7103221	7110682	-	0.9938	1.3527	0	6.057
	BnaAOP2_B	GH06007542.1	chrA02	28002065	28003421	+	0.133	0.3171	0	0.3803
	BnaAOP2_C	GH06034640.1	chrA09	7087402	7088645	-	1.9445	1.5072	0.1711	3.626
	BnaAOP2_D	GH06012036.1	chrA03	17633328	17634299	-	0.1964	0.2459	0	1.1238
	BnaAOP2_E	GH06034239.1	chrA09	5095821	5096865	+	0.9938	1.0435	0.0855	3.0079
	BnaAOP2_F	GH06050749.1	chrC02	34096572	34099046	-	0	0.0533	0	0
	BnaAOP2_G	GH06056739.1	chrC03	28340587	28344892	+	0	0	0.2233	0
	BnaAOP2_H	GH06012035.1	chrA03	17628889	17632127	+	1.3071	1.0628	0.5292	0.8498
	BnaAOP2_I	GH06056741.1	chrC03	28361504	28362886	-	0.0589	0	0	0
	BnaAOP2_J	GH06034240.1	chrA09	5096919	5098037	-	0.6495	0.7393	0.4675	0.8446
AT1G74100	BnaST5a_A	GH06007019.1	chrA02	24131166	24134610	+	130.18	76.6216	170.182	175.006
	BnaST5a_B	GH06050007.1	chrC02	22372132	22372674	-	112.556	65.4534	237.103	151.958
	BnaST5a_C	GH06078518.1	chrC07	9608593	9609004	+	59.5053	31.1002	36.8566	37.8106
	BnaST5a_D	GH06029933.1	chrA08	473351	477442	+	39.2589	19.2621	23.7015	74.2842
AT1G74090	BnaST5b_A	GH06091180.1	chrC09	15426546	15430288	+	0	0	0.2743	0.2643
	BnaST5b_B	GH06029932.1	chrA08	460674	462231	+	0.6575	0.6371	0.1085	0.4702
	BnaST5b_C	GH06078517.1	chrC07	9601672	9602208	+	4.4087	4.1896	1.1454	7.7249
	BnaST5b_D	GH06091193.1	chrC09	15598733	15598927	-	12.3022	5.1515	11.1794	7.4652
	BnaST5b_E	GH06036460.1	chrA09	22346066	22346272	-	37.5777	22.0062	12.4523	27.888
	BnaST5b_F	GH06077351.1	chrC06	42956881	42957549	+	0.1616	0.0482	0.4264	2.2598
	BnaST5b_G	GH06029931.1	chrA08	442401	444980	+	1.6533	2.3659	1.0363	4.9923
AT1G18590	BnaST5c_A	GH06069812.1	chrC05	19197828	19234652	-	18.9563	8.8043	13.4167	28.053
	BnaST5c_B	GH06023430.1	chrA06	11437724	11438494	+	10.575	5.5844	14.7529	42.589
AT3G47960	BnaGTR1_A	GH06002333.1	chrA01	20431825	20433875	+	0	0	0	0
	BnaGTR1_B	GH06047014.1	chrC01	32738361	32740442	+	0.0926	0.0552	0	0.0294
	BnaGTR1_C	GH06023887.1	chrA06	18374902	18379610	+	2.8704	4.8309	12.6464	6.8281
	BnaGTR1_D	GH06059882.1	chrC03	64799266	64807478	-	11.4507	17.8606	33.0211	8.6823
	BnaGTR1_E	GH06024341.1	chrA06	21440150	21441796	-	3.1438	2.5708	1.9261	4.6538
	BnaGTR1_F	GH06059231.1	chrC03	57902509	57904381	+	3.6229	4.0169	4.0301	4.7966
AT5G62680	BnaGTR2_A	GH06033895.1	chrA09	3282244	3283975	+	0	0	0.3991	0
	BnaGTR2_B	GH06097941.1	scaffold1371	838	3475	-	0.3102	0.3329	1.1665	0.4141
	BnaGTR2_C	GH06009057.1	chrA03	3042979	3044845	-	19.1986	15.59	8.3494	11.5345
	BnaGTR2_D	GH06052793.1	chrC03	2286655	2287297	+	5.8619	5.659	1.0437	4.5251
	BnaGTR2_E	GH06024516.1	chrA06	22492580	22500878	+	23.5098	18.2809	25.1096	35.1062
	BnaGTR2_F	GH06059025.1	chrC03	56060131	56067373	-	18.4853	15.4791	25.57	21.6198
