# Supplementary material for: Metabolite Characteristics Analysis of Siliques and Effects of Lights on the Accumulation of Glucosinolates in Siliques of Rapeseed
Source: Front Plant Sci. 2022 Feb 16;13:817419. doi: 10.3389/fpls.2022.817419 (PMC8888874; doi:10.3389/fpls.2022.817419)
Supplement: Supplementary file 5 [file Table_5.XLSX]

## Sheet: Sheet2
Supplementary Table 5 Primers used in present study.
Gene name	Primer1 sequence (5'-3')
BnaIGMT_1	TTCTCAAAGCTACCCTTGAACT	GGTAGCCTACTTGCTATCTCAG
BnaIGMT_2	TGTTTTTGACACTCTTTACGCC	TTACGTGGAGTAGTTGGTAACC
BnaAOP_1	GGAGCTGAAGAAGTCTGTTTTG	GAGACACGTTTCTCTGTTTAGC
BnaAOP_2	CCGTTTGCGACTGATGAAATAT	AGCACTAGTACGAGTACCAGTA
BnaGSL-OH_1	AGAAAGGAAGTGACTGAGAAGG	TGGGAACATCAGGGAACATAAA
BnaGSL-OH_2	CATTTGTAGCGAGATCATGTTGG	TTAGGTCTGGCTCAGGACACG
BnaST5a_1	CCCAACGAGATCCTAACTCAAT	GGTAGAAAGCGAAGTCGATCTC
BnaST5a_2	TGGAGATAGACTTCGCGTTTTA	CGTTTGGGATATGGGTAGAGAA
BnaGTR_1	CAACTGGTACTTCTTCACTTTCACG	TACTCAAACCGATGGTCCAGCT
BnaGTR_2	GGAGTTTTACTACAAGCAGTTTCCT	GAGATCAAGAAGCTAGCGAGGTAG
BnACTIN7	TGGGTTTGCTGGTGACGAT	TGCCTAGGACGACCAACAATACT
