# Supplementary material for: Metabolite Characteristics Analysis of Siliques and Effects of Lights on the Accumulation of Glucosinolates in Siliques of Rapeseed
Source: Front Plant Sci. 2022 Feb 16;13:817419. doi: 10.3389/fpls.2022.817419 (PMC8888874; doi:10.3389/fpls.2022.817419)
Supplement: Supplementary file 6 [file Table_6.XLSX]

## Sheet: Sheet1
Supplementary Table 6 Cis-element for light responsiveness analysis of BnaGTRs.
Gene name	Site Name	Organism	Position	Sequence	Function
BnaGTR2_A	AE-box	Arabidopsis thaliana	454	AGAAACAA	part of a module for light response
	GT1-motif	Arabidopsis thaliana	545	GGTTAA	light responsive element
BnaGTR2_B	TCT-motif	Arabidopsis thaliana	594	TCTTAC	part of a light responsive element
BnaGTR2_C	TCT-motif	Arabidopsis thaliana	819	TCTTAC	part of a light responsive element
BnaGTR2_D	TCT-motif	Arabidopsis thaliana	735	TCTTAC	part of a light responsive element
BnaGTR2_E	AE-box	Arabidopsis thaliana	582	AGAAACAA	part of a module for light response
BnaGTR2_F	TCT-motif	Arabidopsis thaliana	974	TCTTAC	part of a light responsive element
	chs-Unit 1 m1	Hordeum vulgare	116	ACCTAACCCGC	part of a light responsive element
BnaGTR1-A	GA-motif	Arabidopsis thaliana	345	ATAGATAA	part of a light responsive element
BnaGTR1-B	GA-motif	Arabidopsis thaliana	157	ATAGATAA	part of a light responsive element
BnaGTR1-C	GT1-motif	Avena sativa	514	GGTTAAT	light responsive element
	Box 4	Petroselinum crispum	481	ATTAAT	part of a conserved DNA module involved in light responsiveness
BnaGTR1-D	GT1-motif	Avena sativa	383	GGTTAAT	light responsive element
	GT1-motif	Arabidopsis thaliana	384	GGTTAA	light responsive element
	Box 4	Petroselinum crispum	621	ATTAAT	part of a conserved DNA module involved in light responsiveness
BnaGTR1-E	GT1-motif	Arabidopsis thaliana	452	GGTTAA	light responsive element
	Box 4	Petroselinum crispum	674	ATTAAT	part of a conserved DNA module involved in light responsiveness
	I-box	Zea mays	376	GATAAGGTG	part of a light responsive element
BnaGTR1-F	GT1-motif	Arabidopsis thaliana	799	GGTTAA	light responsive element
